# Supplementary material for: Chemopreventive Activity of Ellagitannins from Acer pseudosieboldianum (Pax) Komarov Leaves on Prostate Cancer Cells
Source: Plants (Basel). 2023 Feb 24;12(5):1047. doi: 10.3390/plants12051047 (PMC10005130; doi:10.3390/plants12051047)
Supplement: Supplementary file 1 [file plants-12-01047-s001.zip]

Archive with 1 entries (1 files):
- plants-2217421-supplementary.pdf
